# Supplementary material for: Prophylactic Multi-Subunit Vaccine against Chlamydia trachomatis: In Vivo Evaluation in Mice
Source: Vaccines (Basel). 2021 Jun 6;9(6):609. doi: 10.3390/vaccines9060609 (PMC8226540; doi:10.3390/vaccines9060609)
Supplement: Supplementary file 1 [file vaccines-09-00609-s001.zip]

Archive with 1 entries (1 files):
- vaccines-1227884-supplementary.pdf
